# Supplementary material for: Migration-related changes in smoking among non-Western immigrants in France
Source: Eur J Public Health. 2018 Nov 5;29(3):453–7. doi: 10.1093/eurpub/cky230 (PMC6532831; doi:10.1093/eurpub/cky230)
Supplement: cky230_Supp [file cky230_supp.zip]

Archive with 3 entries (2 files):
- cky230-Suppl_data/
- cky230-Suppl_data/cky230_Supplementary_Figures.docx
- cky230-Suppl_data/cky230_Supplementary_Tables.docx
